# Supplementary material for: Defining the relationship between maternal care behavior and sensory development in Wistar rats: Auditory periphery development, eye opening and brain gene expression
Source: PLoS One. 2020 Aug 21;15(8):e0237933. doi: 10.1371/journal.pone.0237933 (PMC7442246; doi:10.1371/journal.pone.0237933)
Supplement: S1 Data — (XLSX) [file pone.0237933.s004.xlsx]

## Sheet: PanelA mean LG scores (%)
Dam	Cohort 1	Cohort 2	Cohort 3	Cohort 4
1	8.5	7.3	13.5	8.3
2	11.2	7.5	11.8	6
3	9.2	10.5	6.8	12.3
4	12	8.7	11	5.7
5	8.5	11.2	13	6.5
6	7.7	8.2	11.3	7.8
7	9	11	10.7	6.3
8	5.5	9.7	11.3	7.7
9	11.7	6.7	11.3	3.8
10	12.2	7.5	10.5	7.7
11	6.3	5.2	12.3	6.8
12	7.2	6	10.2	7.5
13	10.2	8.5	12.2	11.3
14	12.7	6.3	9.4	4.8
15	10.2	5.8	11.5	9.8
16	10.3	6.7	10	8.8
17	8.5	6.3	11	9.9
18	9	8.2	13.1	8.7
19	9.8	5.3	10	7.2
20	8.8	3	11.4	10.3
21	10.2	6.3	13.1	9
22	8.7	9	14.5	6.7
23	10.3	11.3	13.6	7
24	10.8	6.5	9.8	10
25	11.8	8.3	10.9	8
26	9.3	13.7	11.2	5.9
27	10	7.7	12.8	7.7
28	8.7	4.5	9.1	7
29	10.7	6.8	10.6	7.3
30	11.8	8.7	9.8	11
31	5.9	6.3	9.8	8.7
32	9.9	9.5	9.3	5.9
33	12.2	7.2
34	10.2
35	10.6
36	11.3

## Sheet: PanelB daily LowLG scores (%)
Day	Dam1	Dam2	Dam3	Dam4	Dam5	Dam6	Dam7
1	15	1	11	13	8	7	5
2	10	1	8	9	6	5	4
3	8	1	10	11	1	2	3
4	2	2	12.5	10	7	2	5
5	5	5	7	6	3	2	5
6	6	8	6	7	9	5	7

## Sheet: PanelC daily HighLG scores (%)
Day	Dam1	Dam2	Dam3	Dam4	Dam5	Dam6	Dam7	Dam8	Dam9	Dam10
1	17	7	19	16	13	12	12	20	9	8
2	7	13	7	13	17	13	11	17	10	9
3	19	11.3	6	10	7	5	19	9	14	14
4	8	18	15	6	8	9	12	18	10	13
5	10	11	15	8	8	13	13	8	10	10
6	12	12	20	10	14	14	11	2	6	12
