# Supplementary material for: Defining the relationship between maternal care behavior and sensory development in Wistar rats: Auditory periphery development, eye opening and brain gene expression
Source: PLoS One. 2020 Aug 21;15(8):e0237933. doi: 10.1371/journal.pone.0237933 (PMC7442246; doi:10.1371/journal.pone.0237933)
Supplement: S2 Data — (XLSX) [file pone.0237933.s005.xlsx]

## Sheet: PanelA %ABR lowLG
Days	Litter1	Litter2	Litter3	Litter4	Litter5	Litter6	Litter7
10	0	0	0	0	0	0	0
11	0	0	0	0	0	0	0
12	100	92.3	81.82	23.08	6.25	70	33.33
13	100	100	100	100	68.75	100	100
14	100	100	100	100	100	100	100
15	100	100	100	100	100	100	100
21	100	100	100	100	100	100	100
	Percent pups with ABR

## Sheet: PanelB %ABR highLG
Days	Litter1	Litter2	Litter3	Litter4	Litter5	Litter6	Litter7	Litter8	Litter9	Litter10
10	0	0	0	0	0	0	0	0	0	0
11	0	0	0	0	0	0	0	0	0	0
12	0	93.3333	90	100	0	100	100	75	33.33	38.46
13	25	100	100	100	100	100	100	100	100	100
14	93.75	100	100	100	100	100	100	100	100	100
15	100	100	100	100	100	100	100	100	100	100
21	100	100	100	100	100	100	100	100	100	100
	Percent pups with ABR

## Sheet: PanelC %EO lowLG
Days	Litter1	Litter2	Litter3	Litter4	Litter5	Litter6	Litter7
10	0	0	0	0	0	0	0
11	0	0	0	0	0	0	0
12	0	0	0	0	0	0	0
13	0	0	0	0	0	0	0
14	33.3333	61.54	81.82	7.69	37.5	0	0
15	100	100	100	38.46	81.25	100	33.33
21	100	100	100	100	100	100	100
	Percent pups with EO

## Sheet: PanelD %EO highLG
Days	Litter1	Litter2	Litter3	Litter4	Litter5	Litter6	Litter7	Litter8	Litter9	Litter10
10	0	0	0	0	0	0	0	0	0	0
11	0	0	0	0	0	0	0	0	0	0
12	0	0	0	0	0	0	0	0	0	0
13	0	0	0	0	0	23.08	0	0	0	0
14	0	20	90	0	0	100	54.55	0	16.67	0
15	6.25	93.3333	100	33.33	30	100	100	83.33	33.33	61.54
21	100	100	100	100	100	100	100	100	100	100
	Percent pups with EO

## Sheet: PanelE A50 values
Litter	LG	ABR A50	EO A50	Category		Litter	LG	ABR A50	EO A50	Category
1	7.7	11.6	14	Low		1	11.5	13.3	15.1	High
2	3	11.9	14	Low		2	12.2	11.9	14.3	High
3	9.1	11.9	13.9	Low		3	13.7	11.9	13.9	High
4	9.3	12.1	15.1	Low		4	10.5	11.6	15	High
5	5.7	12.8	14.3	Low		5	11.2	12.6	15	High
6	3.8	12	14.6	Low		6	11	11.6	13	High
7	4.8	12	15.3	Low		7	13.2	11.6	14	High
						8	12.3	12	14.9	High
						9	9.9	12	15.2	High
						10	11	12	15	High
	Parameters obtained from fitting equation 1 to data

## Sheet: PanelF k values
Litter	LG	ABR k	EO k	Category		Litter	LG	ABR k	EO k	Category
1	7.7	0.012074	0.040639	Low		1	11.5	0.26272	0.037115	High
2	3	0.037789	0.037999	Low		2	12.2	0.037161	0.2488	High
3	9.1	0.045525	0.26452	Low		3	13.7	0.038403	0.038038	High
4	9.3	0.039772	0.26452	Low		4	10.5	0.012066	0.040646	High
5	5.7	0.28272	0.45492	Low		5	11.2	0.012037	0.040688	High
6	3.8	0.040588	0.011993	Low		6	11	0.012066	0.03878	High
7	4.8	0.039795	0.40922	Low		7	13.2	0.012066	0.038913	High
						8	12.3	0.039841	0.038985	High
						9	9.9	0.039795	0.27976	High
						10	11	0.038774	0.038853	High
	Parameters obtained from fitting equation 1 to data
