# Supplementary material for: Defining the relationship between maternal care behavior and sensory development in Wistar rats: Auditory periphery development, eye opening and brain gene expression
Source: PLoS One. 2020 Aug 21;15(8):e0237933. doi: 10.1371/journal.pone.0237933 (PMC7442246; doi:10.1371/journal.pone.0237933)
Supplement: S3 Data — (XLSX) [file pone.0237933.s006.xlsx]

## Sheet: PanelA A50 data
Litter	LG	ABR A50	EO A50	Category
1	7.7	11.6	14	Low
2	3	11.9	14	Low
3	9.1	11.9	13.9	Low
4	9.3	12.1	15.1	Low
5	5.7	12.8	14.3	Low
6	3.8	12	14.6	Low
7	4.8	12	15.3	Low
	Parameters obtained from fitting equation 1 to data

## Sheet: PanelB rate data
Litter	LG	ABR A50	EO A50	Category
1	11.5	13.3	15.1	High
2	12.2	11.9	14.3	High
3	13.7	11.9	13.9	High
4	10.5	11.6	15	High
5	11.2	12.6	15	High
6	11	11.6	13	High
7	13.2	11.6	14	High
8	12.3	12	14.9	High
9	9.9	12	15.2	High
10	11	12	15	High
	Parameters obtained from fitting equation 1 to data
