# Supplementary material for: Defining the relationship between maternal care behavior and sensory development in Wistar rats: Auditory periphery development, eye opening and brain gene expression
Source: PLoS One. 2020 Aug 21;15(8):e0237933. doi: 10.1371/journal.pone.0237933 (PMC7442246; doi:10.1371/journal.pone.0237933)
Supplement: S4 Data — (XLSX) [file pone.0237933.s007.xlsx]

## Sheet: PanelB air volume
Litter 1 pup	Age	Air volume		Litter 2 pup	Age	Air volume		Litter 3 pup	Age	Air volume		Litter 4 pup	Age	Air volume
1	10	0		1	10	0		1	10	0		1	10	0
2	10	0		2	10	0		2	10	0		2	10	0
3	11	0		3	11	0		3	10	0		3	11	0
4	11	0		4	11	0		4	11	0		4	11	0
5	12	27.1953		5	12	3.34		5	11	0		5	12	0
6	12	33.7302		6	12	15.52		6	12	36.3915		6	12	0
7	12	24.2141		7	13	38.13		7	12	37.1326		7	13	25.405
8	12	31.6858		8	13	34.23		8	13	44.5779		8	13	11.9509
9	13	42.8315		9	14	43.2		9	13	46.1344		9	14	45.975
10	13	47.3312		10	14	47.77		10	14	60.0456		10	14	43.4598
11	14	53.1967		11	15	52.43		11	14	56.051		11	15	48.5746
12	14	52.9009		12	15	53.65		12	15	52.2946		12	15	53.86
13	15	58.6104						13	15	58.7527
14	15	54.8996
					Fit parameters
				mean LG	A50	k
			Litter 1	11.3	11.9	0.4606
			Litter 2	11.8	12.6	0.469
			Litter 3	4.5	11.8	0.279
			Litter 4	5.9	13.2	0.3839

## Sheet: Panel C ABR vs Air volume
Litter 1 pup	Air volume	ABR threshold		Litter 2 pup	Air volume	ABR threshold		Litter 3 pup	Air volume	ABR threshold		Litter 4 pup	Air volume	ABR threshold
1	0	NR		1	0	NR		1	0	NR		1	0	NR
2	0	NR		2	0	NR		2	0	NR		2	0	NR
3	0	NR		3	0	NR		3	0	NR		3	0	NR
4	0	NR		4	0	NR		4	0	NR		4	0	NR
5	27.1953	NR		5	3.34	NR		5	0	NR		5	0	NR
6	33.7302	NR		6	15.52	NR		6	36.3915	97		6	0.3	NR
7	24.2141	NR		7	38.13	87		7	37.1326	97		7	25.405	87
8	31.6858	NR		8	34.23	97		8	44.5779	72		8	11.9509	NR
9	42.8315	92		9	43.2	42		9	46.1344	77		9	45.975	92
10	47.3312	82		10	47.77	37		10	60.0456	42		10	43.4598	92
11	53.1967	57		11	52.43	37		11	56.051	37		11	48.5746	67
12	52.9009	52		12	53.65	22		12	52.2946	32		12	53.86	67
13	58.6104	32						13	58.7527	27
14	54.8996	37
	NR=non responsive
			Linear fit
			Slope=-2.5 dB/mm^3
