# Supplementary material for: Defining the relationship between maternal care behavior and sensory development in Wistar rats: Auditory periphery development, eye opening and brain gene expression
Source: PLoS One. 2020 Aug 21;15(8):e0237933. doi: 10.1371/journal.pone.0237933 (PMC7442246; doi:10.1371/journal.pone.0237933)
Supplement: S5 Data — (XLSX) [file pone.0237933.s008.xlsx]

## Sheet: PanelG SLP vs Air volume
Litter 1 pup	Air volume	SLP threshold		Litter 2 pup	Air volume	SLP threshold		Litter 3 pup	Air volume	SLP threshold		Litter 4 pup	Air volume	SLP threshold
1	0	NR		1	0	NR		1	0	NR		1	0	NR
2	0	NR		2	0	NR		2	0	NR		2	0	NR
3	0	NR		3	0	NR		3	0	NR		3	0	NR
4	0	NR		4	0	NR		4	0	NR		4	0	NR
5	27.1953	NR		5	3.34	NR		5	0	NR		5	0	NR
6	33.7302	NR		6	15.52	82		6	36.3915	82		6	0.3	NR
7	24.2141	NR		7	38.13	87		7	37.1326	87		7	25.405	87
8	31.6858	NR		8	34.23	NR		8	44.5779	72		8	11.9509	NR
9	42.8315	92						9	46.1344	72
10	47.3312	82
	NR=non responsive
			Linear fit
			Slope=-2.5 dB/mm^3

## Sheet: PanelH SLP vs ABR
								Tracking
Pup	Litter	Age	Air volume	SLP	wave 1			Litter	Age	SLP	Wave 1
1	1	12	27.2	92	NR			1	12	91.5	NR
2	1	12	33.73	87	NR			1	12	77	NR
3	1	12	24.21	92	NR			1	12	86.5	NR
4	1	12	31.69	92	NR			1	12	82	NR
5	1	13	42.83	92	92			1	12	92.5	NR
6	1	13	47.33	82	82			1	12	87.5	NR
7	2	12	3.34	NR	NR			1	13	86.5	86.5
8	2	12	15.52	82	NR			1	13	87	87
9	2	13	38.13	87	87			1	13	87.5	87.5
10	2	13	34.23	NR	97			1	13	102	102
11	3	12	36.39	82	97			3	12	82.5	92
12	3	12	37.13	87	97			3	12	92	97
13	3	13	44.58	72	72			3	12	77	92
14	3	13	46.13	72	77			3	12	81.5	92
15	4	12	0	NR	NR			3	12	87	NR
16	4	12	0	NR	NR			3	12	92	92
17	4	13	25.4	87	97			3	13	66.5	66.5
18	4	13	11.95	NR	NR			3	13	67.5	67.5
								3	13	82	82
					NR=non responsive			3	13	67	52
